# Supplementary material for: Major depressive disorder plays a vital role in the pathway from gastroesophageal reflux disease to chronic obstructive pulmonary disease: a Mendelian randomization study
Source: Front Genet. 2023 Jun 19;14:1198476. doi: 10.3389/fgene.2023.1198476 (PMC10315650; doi:10.3389/fgene.2023.1198476)
Supplement: Supplementary file 1 [file DataSheet1.XLS]

## Sheet: Table description
Supplementary Table 1. Instrumental variables for GERD on COPD in the forward MR analysis
Supplementary Table 2. Instrumental variables for GERD on MDD in the forward MR analysis
Supplementary Table 3. Instrumental variables for MDD on COPD in the forward MR analysis
Supplementary Table 4. Instrumental variables for COPD on GERD in the reverse MR analysis
Supplementary Table 5. Instrumental variables for COPD on MDD in the reverse MR analysis
Supplementary Table 6. Instrumental variables for MDD on GERD in the reverse MR analysis
Supplementary Table 7. Assessment of GERD' relation with confounders
Supplementary Table 8. Instrumental variables strongly correlated with confounders
Supplementary Table 9. Result of the forward MR analysis
Supplementary Table 10. Result of the forward eQTL-MR analysis
Supplementary Table 11. Result of the reverse MR analysis
Supplementary Table 12. Result of the reverse eQTL-MR analysis
Supplementary Table 13. Assessing pleiotropy and heterogeneity in the MR analysis through MR-Egger intercept and Cochran’s Q statistic
Supplementary Table 14. Assessing pleiotropy and heterogeneity in the eQTL-MR analysis through MR-Egger intercept and Cochran’s Q statistic
Supplementary Table 15. The results of MR Steiger directionality test for the MR analysis
Supplementary Table 16. The results of MR Steiger directionality test for the eQTL-MR analysis
Supplementary Table 17. Expression values of overlap genes corresponding to eQTL-SNPs for GERD-MDD and MDD-COPD in 30 tissues
Supplementary Table 18. Enriched gene sets identified by overlap genes corresponding to eQTL-SNPs for GERD-MDD and MDD-COPD

## Sheet: ST1
Supplementary Table 1. Instrumental variables for GERD on COPD in the forward MR analysis
No	SNP	effect_allele.exposure	other_allele.exposure	beta.exposure	se.exposure	eaf.exposure	pval.exposure	exposure	outcome	Reasons for removing these SNPs				eQTL-SNP	F statistic
										LD	not included in outcome	palindromic or incompatible	violations of assumption
1	rs10228350	A	T	-0.03	0.005	0.61	3.87e-08	GERD	COPD			palindromic	standing height		165.053
2	rs10242223	A	G	0.039	0.01	0.33	2.54e-08	GERD	COPD					eQTL	259.304
3	rs10940767	T	A	-0.041	0.005	0.45	3.45e-10	GERD	COPD			palindromic			320.852
4	rs11171710	G	A	-0.03	0.005	0.53	1.8e-08	GERD	COPD					eQTL	172.827
5	rs11901649	G	A	0.03	0.005	0.6	2.14e-08	GERD	COPD					eQTL	166.51
6	rs12706746	G	A	-0.03	0.011	0.7	1.98e-08	GERD	COPD						145.689
7	rs12792379	G	A	-0.041	0.005	0.79	3.91e-08	GERD	COPD					eQTL	215.009
8	rs1297211	C	G	0.03	0.005	0.49	3.64e-08	GERD	COPD			palindromic			173.382
9	rs12974777	C	T	0.039	0.01	0.6	6.92e-09	GERD	COPD					eQTL	281.486
10	rs1363119	A	G	0.039	0.005	0.46	5.81e-10	GERD	COPD					eQTL	291.346
11	rs1937450	T	G	-0.03	0.005	0.46	1.63e-08	GERD	COPD					eQTL	172.341
12	rs34796998	C	G	-0.041	0.005	0.61	2.98e-11	GERD	COPD						308.396
13	rs4362541	A	T	0.049	0.01	0.2	3.38e-10	GERD	COPD		not include				296.241
14	rs4676893	A	T	0.039	0.005	0.3	5.24e-10	GERD	COPD						246.278
15	rs4721096	T	C	-0.041	0.011	0.21	2.24e-08	GERD	COPD					eQTL	215.009
16	rs597808	A	G	0.03	0.005	0.47	1.33e-08	GERD	COPD					eQTL	172.827
17	rs72771256	G	A	0.039	0.005	0.78	2.96e-08	GERD	COPD		not include				201.221
18	rs7282609	A	G	-0.03	0.011	0.7	4.18e-08	GERD	COPD					eQTL	145.689
19	rs74652506	C	T	-0.041	0.011	0.86	4.16e-08	GERD	COPD		not include				156.016
20	rs7552188	T	C	0.039	0.005	0.22	3.76e-10	GERD	COPD					eQTL	201.221
21	rs7609078	G	A	0.039	0.01	0.61	2.54e-09	GERD	COPD						279.022
22	rs7613875	C	A	-0.03	0.005	0.47	3.67e-08	GERD	COPD					eQTL	172.827
23	rs809955	G	A	0.039	0.005	0.66	4.69e-10	GERD	COPD					eQTL	263.177
24	rs9266237	G	C	-0.041	0.005	0.28	1.46e-09	GERD	COPD					eQTL	261.308
25	rs7763910	A	G	-0.040822	0.007	0.63	2.41e-08	GERD	COPD	LD					299.549
LD threshold: r2<0.001 and clump window=10,000 kb; F statistic= R2 × (N-2) / (1-R2), where N is the sample size in exposure data; R2 = 2 × EAF × (1-EAF) × beta2, where EAF is the effect allele frequency and beta is the estimate of the effect of the SNP. The eQTL-SNPs were collected by analyzing SNPs in the Phenoscanner database (http://www.phenoscanner.medschl.cam.ac.uk/) with P < 5×10-8. MR, Men…

## Sheet: ST2
Supplementary Table 2. Instrumental variables for GERD on MDD in the forward MR analysis
No	SNP	effect_allele.exposure	other_allele.exposure	beta.exposure	se.exposure	eaf.exposure	pval.exposure	exposure	outcome	Reasons for removing these SNPs				eQTL-SNP	F statistic
										LD	not included in outcome	palindromic or incompatible	violations of assumption
1	rs10228350	A	T	-0.03	0.005	0.61	3.87e-08	GERD	MDD			palindromic	standing height		165.053
2	rs10242223	A	G	0.039	0.01	0.33	2.54e-08	GERD	MDD					eQTL	259.304
3	rs10940767	T	A	-0.041	0.005	0.45	3.45e-10	GERD	MDD			palindromic			320.852
4	rs11171710	G	A	-0.03	0.005	0.53	1.8e-08	GERD	MDD					eQTL	172.827
5	rs11901649	G	A	0.03	0.005	0.6	2.14e-08	GERD	MDD					eQTL	166.51
6	rs12706746	G	A	-0.03	0.011	0.7	1.98e-08	GERD	MDD						145.689
7	rs12792379	G	A	-0.041	0.005	0.79	3.91e-08	GERD	MDD					eQTL	215.009
8	rs1297211	C	G	0.03	0.005	0.49	3.64e-08	GERD	MDD			palindromic			173.382
9	rs12974777	C	T	0.039	0.01	0.6	6.92e-09	GERD	MDD					eQTL	281.486
10	rs1363119	A	G	0.039	0.005	0.46	5.81e-10	GERD	MDD					eQTL	291.346
11	rs1937450	T	G	-0.03	0.005	0.46	1.63e-08	GERD	MDD					eQTL	172.341
12	rs34796998	C	G	-0.041	0.005	0.61	2.98e-11	GERD	MDD			palindromic			308.396
13	rs4362541	A	T	0.049	0.01	0.2	3.38e-10	GERD	MDD			palindromic			296.241
14	rs4676893	A	T	0.039	0.005	0.3	5.24e-10	GERD	MDD			palindromic			246.278
15	rs4721096	T	C	-0.041	0.011	0.21	2.24e-08	GERD	MDD					eQTL	215.009
16	rs597808	A	G	0.03	0.005	0.47	1.33e-08	GERD	MDD					eQTL	172.827
17	rs72771256	G	A	0.039	0.005	0.78	2.96e-08	GERD	MDD						201.221
18	rs7282609	A	G	-0.03	0.011	0.7	4.18e-08	GERD	MDD					eQTL	145.689
19	rs74652506	C	T	-0.041	0.011	0.86	4.16e-08	GERD	MDD					eQTL	156.016
20	rs7552188	T	C	0.039	0.005	0.22	3.76e-10	GERD	MDD					eQTL	201.221
21	rs7609078	G	A	0.039	0.01	0.61	2.54e-09	GERD	MDD						279.022
22	rs7613875	C	A	-0.03	0.005	0.47	3.67e-08	GERD	MDD					eQTL	172.827
23	rs809955	G	A	0.039	0.005	0.66	4.69e-10	GERD	MDD					eQTL	263.177
24	rs9266237	G	C	-0.041	0.005	0.28	1.46e-09	GERD	MDD			palindromic			261.308
25	rs7763910	A	G	-0.040822	0.007	0.63	2.41e-08	GERD	COPD	LD					299.549
LD threshold: r2<0.001 and clump window=10,000 kb; F statistic= R2 × (N-2) / (1-R2), where N is the sample size in exposure data; R2 = 2 × EAF × (1-EAF) × beta2, where EAF is the effect allele frequency and beta is the estimate of the effect of the SNP. The eQTL-SNPs were collected by analyzing SNPs in the Phenoscanner database (http://www.phenoscanner.medschl.cam.ac.uk/) with P < 5×10-8. MR, Men…

## Sheet: ST3
Supplementary Table 3. Instrumental variables for MDD on COPD in the forward MR analysis
No	SNP	effect_allele.exposure	other_allele.exposure	beta.exposure	se.exposure	eaf.exposure	pval.exposure	exposure	outcome	Reasons for removing these SNPs			eQTL-SNP	F statistic
										LD	not included in outcome	palindromic or incompatible
1	rs301799	T	C	-0.0254	0.0022	0.5694	4.05e-31	MDD	COPD				eQTL	255.562
2	rs1002656	T	C	-0.021	0.0024	0.7033	4.84e-19	MDD	COPD					148.654
3	rs1466887	T	C	-0.0125	0.0022	0.5511	1.37e-08	MDD	COPD				eQTL	62.4358
4	rs11579246	A	G	0.032	0.0037	0.9067	8.07e-18	MDD	COPD		not include			139.933
5	rs1890946	T	C	-0.0194	0.0022	0.4671	8.62e-19	MDD	COPD				eQTL	151.335
6	rs10789214	T	C	0.0137	0.0022	0.5661	3.81e-10	MDD	COPD				eQTL	74.467
7	rs2568958	A	G	0.0336	0.0022	0.6156	4.45e-52	MDD	COPD				eQTL	431.71
8	rs10890020	A	G	-0.0267	0.0022	0.5156	3.31e-34	MDD	COPD	LD				287.67
9	rs113188507	A	G	0.0234	0.0025	0.2838	2.94e-21	MDD	COPD					179.794
10	rs10913112	T	C	-0.0214	0.0023	0.3767	1.72e-20	MDD	COPD				eQTL	173.706
11	rs72710803	A	C	-0.0247	0.0038	0.9121	1.35e-10	MDD	COPD	LD				79.0074
12	rs169235	A	G	-0.017	0.0025	0.753	1.61e-11	MDD	COPD	LD				86.8233
13	rs17641524	T	C	-0.0243	0.0027	0.2091	7.9e-20	MDD	COPD				eQTL	157.751
14	rs12052908	A	T	-0.0211	0.0022	0.5325	3.98e-22	MDD	COPD			palindromic		179.045
15	rs1568452	T	C	0.0293	0.0022	0.3851	3.08e-40	MDD	COPD				eQTL	328.466
16	rs7585722	T	C	-0.0215	0.003	0.8458	5.47e-13	MDD	COPD		not include			97.3826
17	rs1226412	T	C	0.0232	0.0027	0.7917	3.35e-18	MDD	COPD		not include			143.385
18	rs62188629	A	G	0.0169	0.0024	0.3136	6.15e-13	MDD	COPD				eQTL	99.3071
19	rs4346585	T	C	-0.0163	0.0024	0.696	4.87e-12	MDD	COPD	LD				90.8044
20	rs13084037	A	G	-0.0217	0.0025	0.774	1.79e-17	MDD	COPD				eQTL	133.058
21	rs7624336	T	G	0.0092	0.0027	0.2087	0.000548	MDD	COPD		not include			22.5762
22	rs141954845	A	G	0.0179	0.0022	0.388	1.18e-15	MDD	COPD					122.901
23	rs6783233	T	C	0.0177	0.0024	0.2833	1.14e-13	MDD	COPD				eQTL	102.751
24	rs1095626	T	C	-0.0285	0.0022	0.5799	6.31e-39	MDD	COPD				eQTL	319.718
25	rs7685686	A	G	0.0173	0.0022	0.5753	5.52e-15	MDD	COPD				eQTL	118.122
26	rs34937911	T	C	0.0244	0.0034	0.8838	5.39e-13	MDD	COPD		not include			98.7627
27	rs45510091	A	G	0.0463	0.0049	0.9472	7.74e-21	MDD	COPD		not include			173.193
28	rs35553410	T	C	-0.0159	0.0025	0.7462	2.18e-10	MDD	COPD					77.3362
29	rs7659414	A	C	-0.0089	0.0022	0.5782	4.32e-05	MDD	COPD				eQTL	31.2019
30	rs60157091	T	C	0.0205	0.0022	0.515	5.54e-21	MDD	COPD				eQTL	169.57
31	rs3099439	T	C	-0.0208	0.0022	0.5288	1.61e-21	MDD	COPD				eQTL	174.147
32	rs10061069	C	G	-0.025	0.0026	0.2212	5.17e-22	MDD	COPD					173.934
33	rs30266	A	G	0.0323	0.0023	0.3296	1.99e-45	MDD	COPD					372.5
34	rs11135349	A	C	-0.025	0.0022	0.4713	2.18e-30	MDD	COPD					251.607
35	rs200949	A	G	0.0433	0.0034	0.8744	2.13e-37	MDD	COPD		not include			332.701
36	rs9363467	T	C	0.0158	0.0023	0.6035	2.5e-12	MDD	COPD					96.4909
37	rs7758630	A	T	-0.0165	0.0022	0.4051	7.79e-14	MDD	COPD	LD				105.982
38	rs1933802	C	G	-0.0198	0.0022	0.4536	1.36e-19	MDD	COPD			palindromic		156.963
39	rs2876520	C	G	-0.0187	0.0022	0.5271	2.65e-17	MDD	COPD			palindromic		140.806
40	rs725616	T	C	0.0135	0.0022	0.3644	1.06e-09	MDD	COPD				eQTL	68.1815
41	rs2029865	A	T	-0.0184	0.0022	0.4534	4.02e-17	MDD	COPD			palindromic		135.538
42	rs3823624	T	C	0.0294	0.0028	0.8067	1.61e-26	MDD	COPD				eQTL	217.749
43	rs2043539	A	G	0.022	0.0022	0.4177	8.32e-24	MDD	COPD				eQTL	190.177
44	rs2247523	C	G	-0.0159	0.0021	0.5319	9.05e-14	MDD	COPD			palindromic		101.676
45	rs16887442	T	C	0.0148	0.0022	0.4347	1.25e-11	MDD	COPD	LD				86.9438
46	rs58104186	A	G	0.019	0.0022	0.4689	3.56e-18	MDD	COPD	LD				145.225
47	rs7807677	T	C	0.0211	0.0022	0.5505	5.4e-22	MDD	COPD				eQTL	177.97
48	rs7837935	T	G	-0.0226	0.0031	0.1522	1.15e-13	MDD	COPD		not include			106.459
49	rs67436663	C	G	-0.0141	0.0025	0.2402	2.83e-08	MDD	COPD		not include			58.606
50	rs1354115	A	C	0.0186	0.0022	0.6243	4.39e-17	MDD	COPD					131.078
51	rs1982277	T	C	0.0206	0.0026	0.7594	1.28e-15	MDD	COPD	LD				125.247
52	rs263645	A	T	0.0176	0.0022	0.5438	6.92e-16	MDD	COPD	LD				124.133
53	rs3793577	A	G	-0.0211	0.0022	0.4665	5.58e-22	MDD	COPD					178.998
54	rs59283172	A	G	-0.0174	0.0036	0.1069	1.18e-06	MDD	COPD		not include			46.6876
55	rs34653192	C	G	-0.0196	0.0024	0.3196	3.39e-16	MDD	COPD	LD				134.945
56	rs7030813	T	C	0.0251	0.0022	0.3736	8.88e-30	MDD	COPD				eQTL	238.196
57	rs10817969	T	G	0.0169	0.0024	0.7173	1.32e-12	MDD	COPD	LD				93.5514
58	rs913930	A	G	-0.0219	0.0023	0.6433	1.03e-21	MDD	COPD				eQTL	177.787
59	rs2670139	T	C	-0.0177	0.0025	0.7609	2.19e-12	MDD	COPD				eQTL	92.0668
60	rs997934	T	C	0.0163	0.0023	0.3795	4.6e-13	MDD	COPD					101.061
61	rs1021363	A	G	0.0226	0.0023	0.3547	3.77e-23	MDD	COPD					188.861
62	rs1448938	A	G	0.0172	0.0022	0.4171	3.74e-15	MDD	COPD				eQTL	116.186
63	rs2509805	T	C	0.0191	0.0024	0.3209	4.92e-16	MDD	COPD				eQTL	128.422
64	rs198457	T	C	-0.0213	0.0028	0.1925	5.41e-14	MDD	COPD		not include			113.918
65	rs58621819	A	T	-0.0169	0.0027	0.7903	2.17e-10	MDD	COPD	LD				76.4548
66	rs7117514	A	G	-0.0166	0.0022	0.5417	3.64e-14	MDD	COPD	LD				110.506
67	rs7932640	T	C	0.0227	0.0022	0.4417	3.4e-25	MDD	COPD				eQTL	205.285
68	rs61902811	A	G	-0.0289	0.0022	0.3682	5.17e-39	MDD	COPD				eQTL	313.926
69	rs2187490	T	G	-0.0152	0.0039	0.9106	8.49e-05	MDD	COPD	LD				30.3787
70	rs57344483	A	G	-0.0241	0.0041	0.9259	5.26e-09	MDD	COPD		not include			64.3652
71	rs78337797	T	G	0.0229	0.0034	0.8781	1.37e-11	MDD	COPD		not include			90.6708
72	rs56314503	T	G	-0.0203	0.0025	0.7487	1.28e-16	MDD	COPD					125.245
73	rs10774600	T	C	-0.0133	0.003	0.1656	1.07e-05	MDD	COPD		not include			39.4784
74	rs3213572	A	G	0.0196	0.0021	0.4745	5.51e-20	MDD	COPD				eQTL	154.741
75	rs1409379	T	C	0.0164	0.0025	0.7641	8.26e-11	MDD	COPD				eQTL	78.3083
76	rs1343605	A	C	0.0231	0.0022	0.384	1.62e-25	MDD	COPD				eQTL	203.913
77	rs9592461	A	G	0.0243	0.0022	0.4874	1.17e-28	MDD	COPD					238.344
78	rs9545360	A	C	-0.0167	0.0029	0.1807	6.7e-09	MDD	COPD		not include			66.6914
79	rs4772087	T	C	0.0209	0.0023	0.3732	2.34e-20	MDD	COPD				eQTL	165.064
80	rs61990288	A	G	-0.0249	0.0021	0.5083	1.96e-31	MDD	COPD				eQTL	250.353
81	rs1956373	T	G	-0.0169	0.0025	0.7436	6.08e-12	MDD	COPD	LD				87.9586
82	rs1152578	T	C	-0.0152	0.0022	0.4357	4.19e-12	MDD	COPD				eQTL	91.7559
83	rs1045430	T	G	-0.0226	0.0022	0.4792	4.44e-25	MDD	COPD				eQTL	205.928
84	rs10149470	A	G	-0.0206	0.0021	0.4869	6.88e-22	MDD	COPD				eQTL	171.265
85	rs8037355	T	C	-0.0192	0.0022	0.5556	1.52e-18	MDD	COPD				eQTL	147.034
86	rs34488670	T	C	-0.0193	0.0027	0.7887	4.69e-13	MDD	COPD		not include			100.272
87	rs7193263	A	G	-0.0206	0.0023	0.6679	3.83e-19	MDD	COPD					152.054
88	rs7198928	T	C	0.0219	0.0022	0.6159	3.71e-23	MDD	COPD	LD				183.291
89	rs7200826	T	C	0.027	0.0025	0.2551	3.09e-28	MDD	COPD					223.798
90	rs56887639	A	G	-0.0171	0.0024	0.7264	6.04e-13	MDD	COPD	LD				93.8717
91	rs12923444	A	C	-0.0237	0.0023	0.5625	1.76e-24	MDD	COPD	LD				223.315
92	rs75581564	A	G	0.0248	0.0034	0.1165	3.49e-13	MDD	COPD		not include			102.256
93	rs12967855	A	G	0.0207	0.0023	0.3295	1.32e-19	MDD	COPD					152.925
94	rs7227069	A	G	0.0242	0.0022	0.4326	2.13e-28	MDD	COPD					232.237
95	rs62091461	T	C	-0.0199	0.0026	0.2274	1.75e-14	MDD	COPD	LD				112.386
96	rs12966052	C	G	-0.0187	0.0028	0.1805	3.76e-11	MDD	COPD		not include			83.5515
97	rs12967143	C	G	-0.0256	0.0024	0.6984	1.61e-27	MDD	COPD	LD				223.016
98	rs7241572	A	G	0.02	0.0027	0.201	2.56e-13	MDD	COPD		not include			103.767
99	rs33431	T	C	0.0121	0.0022	0.6144	4.69e-08	MDD	COPD					56.0259
100	rs143186028	T	G	0.0244	0.0028	0.1778	7.23e-18	MDD	COPD		not include			140.593
101	rs12624433	A	G	0.0191	0.0025	0.2584	2.16e-14	MDD	COPD	LD				112.925
102	rs5995992	T	C	-0.0301	0.0024	0.7155	2.6e-35	MDD	COPD				eQTL	297.979
LD threshold: r2<0.001 and clump window=10,000 kb; F statistic= R2 × (N-2) / (1-R2), where N is the sample size in exposure data; R2 = 2 × EAF × (1-EAF) × beta2, where EAF is the effect allele frequency and beta is the estimate of the effect of the SNP. The eQTL-SNPs were collected by analyzing SNPs in the Phenoscanner database (http://www.phenoscanner.medschl.cam.ac.uk/) with P < 5×10-8. MR, Men…

## Sheet: ST4
Supplementary Table 4. Instrumental variables for COPD on GERD in the reverse MR analysis
No	SNP	effect_allele.exposure	other_allele.exposure	beta.exposure	se.exposure	eaf.exposure	pval.exposure	exposure	outcome	Reasons for removing these SNPs			eQTL-SNP	F statistic
										LD	not included in outcome	palindromic or incompatible
1	rs9435731	A	C	0.5112	0.0613	0.0099	6.55e-10	COPD	GERD				eQTL	485.051
2	rs76841360	A	G	0.226	0.0728	0.0117	4.95e-10	COPD	GERD				eQTL	478.902
3	rs4660861	T	G	0.4298	-0.0549	0.01	4.42e-08	COPD	GERD				eQTL	381.424
4	rs72673419	T	C	0.051	0.1299	0.0221	4e-09	COPD	GERD					421.787
5	rs629619	T	C	0.1974	0.078	0.0124	2.94e-10	COPD	GERD				eQTL	497.968
6	rs3009947	T	C	0.501	-0.0567	0.0096	4.02e-09	COPD	GERD	LD				415.079
7	rs11118406	A	T	0.7238	-0.0725	0.011	4.11e-11	COPD	GERD			palindromic		542.95
8	rs11579382	C	G	0.4199	0.0582	0.01	6.5e-09	COPD	GERD			palindromic		426.128
9	rs955277	T	C	0.6079	0.0652	0.0102	1.9e-10	COPD	GERD				eQTL	523.52
10	rs10929386	T	C	0.5103	-0.0573	0.01	9.11e-09	COPD	GERD	LD				423.747
11	rs12466981	T	C	0.2721	-0.061	0.0112	4.85e-08	COPD	GERD				eQTL	380.565
12	rs72902175	T	C	0.1313	0.0824	0.0146	1.63e-08	COPD	GERD				eQTL	399.936
13	rs2571445	A	G	0.39	0.0701	0.0101	3.43e-12	COPD	GERD				eQTL	604.192
14	rs16825267	C	G	0.1762	0.1762	0.019	1.75e-20	COPD	GERD			palindromic		2344.77
15	rs62191105	T	C	0.1984	-0.089	0.0127	2.58e-12	COPD	GERD					651.183
16	rs2442776	A	G	0.8544	-0.0879	0.0138	1.99e-10	COPD	GERD				eQTL	496.551
17	rs1529672	A	C	0.1741	-0.0867	0.013	2.54e-11	COPD	GERD					558.512
18	rs13073544	C	G	0.275	0.062	0.011	2.04e-08	COPD	GERD			palindromic		395.775
19	rs17759204	A	G	0.7253	-0.0713	0.011	8.81e-11	COPD	GERD				eQTL	523.316
20	rs62259026	T	C	0.2493	-0.0647	0.0116	2.44e-08	COPD	GERD	LD				404.582
21	rs4093840	A	T	0.4681	0.0621	0.0099	3.91e-10	COPD	GERD			palindromic		496.038
22	rs2955083	A	T	0.8807	0.1224	0.0155	3.53e-15	COPD	GERD		not included			814.196
23	rs7650602	T	C	0.5506	-0.0546	0.01	4.86e-08	COPD	GERD				eQTL	380.911
24	rs7642001	A	G	0.3687	0.078	0.01	1.08e-14	COPD	GERD					732.248
25	rs4585380	A	G	0.2619	-0.0665	0.0113	3.4e-09	COPD	GERD					441.535
26	rs7671261	A	G	0.5462	0.0855	0.0097	1.43e-18	COPD	GERD				eQTL	937.677
27	rs34712979	A	G	0.2525	0.1691	0.0118	3.04e-46	COPD	GERD				eQTL	2813.2
28	rs13140176	A	G	0.612	0.1662	0.0103	4.09e-59	COPD	GERD				eQTL	3426.95
29	rs1551943	A	G	0.2256	0.0725	0.0117	5.83e-10	COPD	GERD				eQTL	474.359
30	rs34651	T	C	0.9194	-0.1013	0.0183	3.02e-08	COPD	GERD				eQTL	392.688
31	rs153916	T	C	0.5467	0.0602	0.0097	6.32e-10	COPD	GERD					463.913
32	rs62375246	A	T	0.2588	0.0626	0.0112	2.22e-08	COPD	GERD	LD				388.177
33	rs10037493	T	C	0.4509	-0.1189	0.009	2.58e-33	COPD	GERD				eQTL	1817.5
34	rs979453	A	G	0.6644	-0.0598	0.0105	1.4e-08	COPD	GERD				eQTL	411.789
35	rs10866659	A	G	0.6535	-0.0849	0.0102	1.17e-16	COPD	GERD				eQTL	844.33
36	rs12519165	A	T	0.3845	0.0653	0.0107	1.06e-09	COPD	GERD			palindromic		521.382
37	rs1334576	A	G	0.4188	0.0555	0.0097	1.19e-08	COPD	GERD				eQTL	387.167
38	rs9350191	T	C	0.8482	0.113	0.0148	5.11e-14	COPD	GERD					850.522
39	rs13198656	T	C	0.5609	0.068	0.01	1.23e-09	COPD	GERD	LD				588.552
40	rs2284174	T	C	0.7774	-0.1174	0.0124	2.1e-21	COPD	GERD				eQTL	1235.69
41	rs2070600	T	C	0.615	-0.1865	0.0218	1.09e-17	COPD	GERD	LD				4317.52
42	rs2806356	T	C	0.8155	-0.0977	0.0124	2.89e-15	COPD	GERD					742.654
43	rs674621	T	C	0.6815	-0.0603	0.0104	7.61e-09	COPD	GERD				eQTL	407.591
44	rs646695	T	C	0.7563	-0.0747	0.0114	4.62e-11	COPD	GERD					531.39
45	rs9399401	T	C	0.7204	0.147	0.011	1.64e-40	COPD	GERD				eQTL	2263.97
46	rs798565	A	G	0.2936	-0.0654	0.0111	3.93e-09	COPD	GERD				eQTL	458.207
47	rs2040732	T	C	0.4156	-0.0581	0.01	6.89e-09	COPD	GERD					423.427
48	rs2897075	T	C	0.3662	-0.0636	0.0103	7.26e-10	COPD	GERD				eQTL	484.986
49	rs9329170	T	C	0.8594	0.0924	0.0147	3.56e-10	COPD	GERD			incompatible		533.028
50	rs10114763	A	T	0.5794	-0.0711	0.0099	8.66e-13	COPD	GERD			palindromic		636.776
51	rs156394	T	C	0.5342	0.0702	0.0101	3.79e-12	COPD	GERD	LD				633.829
52	rs7866939	T	C	0.6698	-0.0593	0.0105	1.75e-08	COPD	GERD					401.639
53	rs10760580	A	G	0.2916	-0.0717	0.0111	1.18e-10	COPD	GERD					548.726
54	rs803923	A	G	0.532	0.0248	0.0098	2.72e-08	COPD	GERD				eQTL	78.9809
55	rs7068966	T	C	0.51	-0.0959	0.0097	6.22e-23	COPD	GERD				eQTL	1190.51
56	rs2579762	A	C	0.533	-0.0625	0.0099	2.58e-10	COPD	GERD				eQTL	502.317
57	rs721917	A	G	0.5771	-0.0544	0.0097	2.21e-08	COPD	GERD	LD				372.943
58	rs1570221	A	G	0.3546	0.0575	0.0103	2.22e-08	COPD	GERD				eQTL	390.741
59	rs4757118	T	C	0.5356	0.059	0.01	3.79e-09	COPD	GERD					447.216
60	rs117261012	A	G	0.842	-0.0837	0.0136	6.91e-10	COPD	GERD				eQTL	481.458
61	rs11049386	A	T	0.289	-0.0618	0.011	2.7e-08	COPD	GERD			palindromic		405.28
62	rs7307510	T	C	0.1925	-0.0736	0.0124	2.64e-09	COPD	GERD				eQTL	434.9
63	rs7958945	A	G	0.6408	-0.0627	0.0103	1.03e-09	COPD	GERD					467.421
64	rs9525927	A	G	0.8075	-0.0735	0.0124	2.78e-09	COPD	GERD				eQTL	433.717
65	rs72699855	C	G	0.1871	-0.0749	0.0128	4.82e-09	COPD	GERD			palindromic		440.701
66	rs72731149	C	G	0.0862	-0.114	0.0193	8.27e-09	COPD	GERD			palindromic		528.915
67	rs1441358	T	G	0.661	-0.1208	0.01	7.39e-33	COPD	GERD				eQTL	1697.12
68	rs55676755	C	G	0.6641	-0.1088	0.0103	2.75e-26	COPD	GERD			palindromic		1368.77
69	rs10152300	A	G	0.774	-0.081	0.0117	4.2e-12	COPD	GERD	LD				593.124
70	rs56134392	T	C	0.6526	-0.057	0.0104	4.51e-08	COPD	GERD					380.36
71	rs8044657	A	G	0.1006	-0.1032	0.0181	1.12e-08	COPD	GERD				eQTL	497.824
72	rs4888379	A	T	0.4179	-0.0926	0.0099	5.86e-21	COPD	GERD			palindromic		1080.03
73	rs8080772	T	C	0.6425	0.0593	0.0104	1.37e-08	COPD	GERD	LD				417.147
74	rs34727469	T	C	0.1366	0.0827	0.0145	1.07e-08	COPD	GERD				eQTL	416.584
75	rs62065216	A	G	0.4201	0.0586	0.0102	8.07e-09	COPD	GERD	LD				432.072
76	rs12373142	C	G	0.7789	-0.073	0.0119	9.94e-10	COPD	GERD			palindromic		474.07
77	rs11655567	T	C	0.5094	-0.0588	0.0098	1.9e-09	COPD	GERD					446.293
78	rs647097	T	C	0.7253	-0.0742	0.0109	1.01e-11	COPD	GERD				eQTL	566.847
79	rs72626215	A	G	0.2735	-0.0685	0.0114	1.67e-09	COPD	GERD				eQTL	481.629
80	rs2096468	A	C	0.4455	0.0541	0.0089	4e-08	COPD	GERD					373.336
81	rs9617650	C	G	0.2112	-0.079	0.0127	4.44e-10	COPD	GERD			palindromic		537.214
82	rs73158393	C	G	0.7446	0.0666	0.0115	7.67e-09	COPD	GERD			palindromic		435.666
LD threshold: r2<0.001 and clump window=10,000 kb; F statistic= R2 × (N-2) / (1-R2), where N is the sample size in exposure data; R2 = 2 × EAF × (1-EAF) × beta2, where EAF is the effect allele frequency and beta is the estimate of the effect of the SNP. The eQTL-SNPs were collected by analyzing SNPs in the Phenoscanner database (http://www.phenoscanner.medschl.cam.ac.uk/) with P < 5×10-8. MR, Men…

## Sheet: ST5
Supplementary Table 5. Instrumental variables for COPD on MDD in the reverse MR analysis
No	SNP	effect_allele.exposure	other_allele.exposure	beta.exposure	se.exposure	eaf.exposure	pval.exposure	exposure	outcome	Reasons for removing these SNPs			eQTL-SNP	F statistic
										LD	not included in outcome	palindromic or incompatible
1	rs9435731	A	C	0.5112	0.0613	0.0099	6.55e-10	COPD	MDD				eQTL	485.051
2	rs76841360	A	G	0.226	0.0728	0.0117	4.95e-10	COPD	MDD				eQTL	478.902
3	rs4660861	T	G	0.4298	-0.0549	0.01	4.42e-08	COPD	MDD				eQTL	381.424
4	rs72673419	T	C	0.051	0.1299	0.0221	4e-09	COPD	MDD					421.787
5	rs629619	T	C	0.1974	0.078	0.0124	2.94e-10	COPD	MDD				eQTL	497.968
6	rs3009947	T	C	0.501	-0.0567	0.0096	4.02e-09	COPD	MDD	LD				415.079
7	rs11118406	A	T	0.7238	-0.0725	0.011	4.11e-11	COPD	MDD			palindromic		542.95
8	rs11579382	C	G	0.4199	0.0582	0.01	6.5e-09	COPD	MDD			palindromic		426.128
9	rs955277	T	C	0.6079	0.0652	0.0102	1.9e-10	COPD	MDD				eQTL	523.52
10	rs10929386	T	C	0.5103	-0.0573	0.01	9.11e-09	COPD	MDD	LD				423.747
11	rs12466981	T	C	0.2721	-0.061	0.0112	4.85e-08	COPD	MDD				eQTL	380.565
12	rs72902175	T	C	0.1313	0.0824	0.0146	1.63e-08	COPD	MDD				eQTL	399.936
13	rs2571445	A	G	0.39	0.0701	0.0101	3.43e-12	COPD	MDD				eQTL	604.192
14	rs16825267	C	G	0.1762	0.1762	0.019	1.75e-20	COPD	MDD			palindromic		2344.77
15	rs62191105	T	C	0.1984	-0.089	0.0127	2.58e-12	COPD	MDD					651.183
16	rs2442776	A	G	0.8544	-0.0879	0.0138	1.99e-10	COPD	MDD				eQTL	496.551
17	rs1529672	A	C	0.1741	-0.0867	0.013	2.54e-11	COPD	MDD					558.512
18	rs13073544	C	G	0.275	0.062	0.011	2.04e-08	COPD	MDD			palindromic		395.775
19	rs17759204	A	G	0.7253	-0.0713	0.011	8.81e-11	COPD	MDD				eQTL	523.316
20	rs62259026	T	C	0.2493	-0.0647	0.0116	2.44e-08	COPD	MDD	LD				404.582
21	rs4093840	A	T	0.4681	0.0621	0.0099	3.91e-10	COPD	MDD			palindromic		496.038
22	rs2955083	A	T	0.8807	0.1224	0.0155	3.53e-15	COPD	MDD			palindromic		814.196
23	rs7650602	T	C	0.5506	-0.0546	0.01	4.86e-08	COPD	MDD				eQTL	380.911
24	rs7642001	A	G	0.3687	0.078	0.01	1.08e-14	COPD	MDD					732.248
25	rs4585380	A	G	0.2619	-0.0665	0.0113	3.4e-09	COPD	MDD					441.535
26	rs7671261	A	G	0.5462	0.0855	0.0097	1.43e-18	COPD	MDD				eQTL	937.677
27	rs34712979	A	G	0.2525	0.1691	0.0118	3.04e-46	COPD	MDD				eQTL	2813.2
28	rs13140176	A	G	0.612	0.1662	0.0103	4.09e-59	COPD	MDD				eQTL	3426.95
29	rs1551943	A	G	0.2256	0.0725	0.0117	5.83e-10	COPD	MDD				eQTL	474.359
30	rs34651	T	C	0.9194	-0.1013	0.0183	3.02e-08	COPD	MDD				eQTL	392.688
31	rs153916	T	C	0.5467	0.0602	0.0097	6.32e-10	COPD	MDD					463.913
32	rs62375246	A	T	0.2588	0.0626	0.0112	2.22e-08	COPD	MDD	LD				388.177
33	rs10037493	T	C	0.4509	-0.1189	0.009	2.58e-33	COPD	MDD				eQTL	1817.5
34	rs979453	A	G	0.6644	-0.0598	0.0105	1.4e-08	COPD	MDD				eQTL	411.789
35	rs10866659	A	G	0.6535	-0.0849	0.0102	1.17e-16	COPD	MDD				eQTL	844.33
36	rs12519165	A	T	0.3845	0.0653	0.0107	1.06e-09	COPD	MDD			palindromic		521.382
37	rs1334576	A	G	0.4188	0.0555	0.0097	1.19e-08	COPD	MDD				eQTL	387.167
38	rs9350191	T	C	0.8482	0.113	0.0148	5.11e-14	COPD	MDD					850.522
39	rs13198656	T	C	0.5609	0.068	0.01	1.23e-09	COPD	MDD	LD				588.552
40	rs2284174	T	C	0.7774	-0.1174	0.0124	2.1e-21	COPD	MDD		not include			1235.69
41	rs2070600	T	C	0.615	-0.1865	0.0218	1.09e-17	COPD	MDD	LD				4317.52
42	rs2806356	T	C	0.8155	-0.0977	0.0124	2.89e-15	COPD	MDD					742.654
43	rs674621	T	C	0.6815	-0.0603	0.0104	7.61e-09	COPD	MDD				eQTL	407.591
44	rs646695	T	C	0.7563	-0.0747	0.0114	4.62e-11	COPD	MDD					531.39
45	rs9399401	T	C	0.7204	0.147	0.011	1.64e-40	COPD	MDD				eQTL	2263.97
46	rs798565	A	G	0.2936	-0.0654	0.0111	3.93e-09	COPD	MDD				eQTL	458.207
47	rs2040732	T	C	0.4156	-0.0581	0.01	6.89e-09	COPD	MDD					423.427
48	rs2897075	T	C	0.3662	-0.0636	0.0103	7.26e-10	COPD	MDD				eQTL	484.986
49	rs9329170	T	C	0.8594	0.0924	0.0147	3.56e-10	COPD	MDD			incompatible		533.028
50	rs10114763	A	T	0.5794	-0.0711	0.0099	8.66e-13	COPD	MDD			palindromic		636.776
51	rs156394	T	C	0.5342	0.0702	0.0101	3.79e-12	COPD	MDD	LD				633.829
52	rs7866939	T	C	0.6698	-0.0593	0.0105	1.75e-08	COPD	MDD					401.639
53	rs10760580	A	G	0.2916	-0.0717	0.0111	1.18e-10	COPD	MDD					548.726
54	rs803923	A	G	0.532	0.0248	0.0098	2.72e-08	COPD	MDD				eQTL	78.9809
55	rs7068966	T	C	0.51	-0.0959	0.0097	6.22e-23	COPD	MDD				eQTL	1190.51
56	rs2579762	A	C	0.533	-0.0625	0.0099	2.58e-10	COPD	MDD				eQTL	502.317
57	rs721917	A	G	0.5771	-0.0544	0.0097	2.21e-08	COPD	MDD	LD				372.943
58	rs1570221	A	G	0.3546	0.0575	0.0103	2.22e-08	COPD	MDD				eQTL	390.741
59	rs4757118	T	C	0.5356	0.059	0.01	3.79e-09	COPD	MDD					447.216
60	rs117261012	A	G	0.842	-0.0837	0.0136	6.91e-10	COPD	MDD				eQTL	481.458
61	rs11049386	A	T	0.289	-0.0618	0.011	2.7e-08	COPD	MDD			palindromic		405.28
62	rs7307510	T	C	0.1925	-0.0736	0.0124	2.64e-09	COPD	MDD				eQTL	434.9
63	rs7958945	A	G	0.6408	-0.0627	0.0103	1.03e-09	COPD	MDD					467.421
64	rs9525927	A	G	0.8075	-0.0735	0.0124	2.78e-09	COPD	MDD				eQTL	433.717
65	rs72699855	C	G	0.1871	-0.0749	0.0128	4.82e-09	COPD	MDD			palindromic		440.701
66	rs72731149	C	G	0.0862	-0.114	0.0193	8.27e-09	COPD	MDD			palindromic		528.915
67	rs1441358	T	G	0.661	-0.1208	0.01	7.39e-33	COPD	MDD				eQTL	1697.12
68	rs55676755	C	G	0.6641	-0.1088	0.0103	2.75e-26	COPD	MDD			palindromic		1368.77
69	rs10152300	A	G	0.774	-0.081	0.0117	4.2e-12	COPD	MDD	LD				593.124
70	rs56134392	T	C	0.6526	-0.057	0.0104	4.51e-08	COPD	MDD					380.36
71	rs8044657	A	G	0.1006	-0.1032	0.0181	1.12e-08	COPD	MDD				eQTL	497.824
72	rs4888379	A	T	0.4179	-0.0926	0.0099	5.86e-21	COPD	MDD			palindromic		1080.03
73	rs8080772	T	C	0.6425	0.0593	0.0104	1.37e-08	COPD	MDD	LD				417.147
74	rs34727469	T	C	0.1366	0.0827	0.0145	1.07e-08	COPD	MDD				eQTL	416.584
75	rs62065216	A	G	0.4201	0.0586	0.0102	8.07e-09	COPD	MDD	LD				432.072
76	rs12373142	C	G	0.7789	-0.073	0.0119	9.94e-10	COPD	MDD			palindromic		474.07
77	rs11655567	T	C	0.5094	-0.0588	0.0098	1.9e-09	COPD	MDD					446.293
78	rs647097	T	C	0.7253	-0.0742	0.0109	1.01e-11	COPD	MDD				eQTL	566.847
79	rs72626215	A	G	0.2735	-0.0685	0.0114	1.67e-09	COPD	MDD				eQTL	481.629
80	rs2096468	A	C	0.4455	0.0541	0.0089	4e-08	COPD	MDD					373.336
81	rs9617650	C	G	0.2112	-0.079	0.0127	4.44e-10	COPD	MDD			palindromic		537.214
82	rs73158393	C	G	0.7446	0.0666	0.0115	7.67e-09	COPD	MDD			palindromic		435.666
LD threshold: r2<0.001 and clump window=10,000 kb; F statistic= R2 × (N-2) / (1-R2), where N is the sample size in exposure data; R2 = 2 × EAF × (1-EAF) × beta2, where EAF is the effect allele frequency and beta is the estimate of the effect of the SNP. The eQTL-SNPs were collected by analyzing SNPs in the Phenoscanner database (http://www.phenoscanner.medschl.cam.ac.uk/) with P < 5×10-8. MR, Men…

## Sheet: ST6
Supplementary Table 6. Instrumental variables for MDD on GERD in the reverse MR analysis
No	SNP	effect_allele.exposure	other_allele.exposure	beta.exposure	se.exposure	eaf.exposure	pval.exposure	exposure	outcome	Reasons for removing these SNPs			eQTL-SNP	F statistic
										LD	not included in outcome	palindromic or incompatible
1	rs301799	-0.0254	0.0022	0.5694	T	C	4.05e-31	MDD	GERD				eQTL	255.562
2	rs1002656	-0.021	0.0024	0.7033	T	C	4.84e-19	MDD	GERD					148.654
3	rs1466887	-0.0125	0.0022	0.5511	T	C	1.37e-08	MDD	GERD				eQTL	62.4358
4	rs11579246	0.032	0.0037	0.9067	A	G	8.07e-18	MDD	GERD					139.933
5	rs1890946	-0.0194	0.0022	0.4671	T	C	8.62e-19	MDD	GERD				eQTL	151.335
6	rs10789214	0.0137	0.0022	0.5661	T	C	3.81e-10	MDD	GERD				eQTL	74.467
7	rs2568958	0.0336	0.0022	0.6156	A	G	4.45e-52	MDD	GERD				eQTL	431.71
8	rs10890020	-0.0267	0.0022	0.5156	A	G	3.31e-34	MDD	GERD	LD				287.67
9	rs113188507	0.0234	0.0025	0.2838	A	G	2.94e-21	MDD	GERD					179.794
10	rs10913112	-0.0214	0.0023	0.3767	T	C	1.72e-20	MDD	GERD				eQTL	173.706
11	rs72710803	-0.0247	0.0038	0.9121	A	C	1.35e-10	MDD	GERD	LD				79.0074
12	rs169235	-0.017	0.0025	0.753	A	G	1.61e-11	MDD	GERD	LD				86.8233
13	rs17641524	-0.0243	0.0027	0.2091	T	C	7.9e-20	MDD	GERD				eQTL	157.751
14	rs12052908	-0.0211	0.0022	0.5325	A	T	3.98e-22	MDD	GERD		not included			179.045
15	rs1568452	0.0293	0.0022	0.3851	T	C	3.08e-40	MDD	GERD				eQTL	328.466
16	rs7585722	-0.0215	0.003	0.8458	T	C	5.47e-13	MDD	GERD				eQTL	97.3826
17	rs1226412	0.0232	0.0027	0.7917	T	C	3.35e-18	MDD	GERD					143.385
18	rs62188629	0.0169	0.0024	0.3136	A	G	6.15e-13	MDD	GERD		not included			99.3071
19	rs4346585	-0.0163	0.0024	0.696	T	C	4.87e-12	MDD	GERD	LD				90.8044
20	rs13084037	-0.0217	0.0025	0.774	A	G	1.79e-17	MDD	GERD				eQTL	133.058
21	rs7624336	0.0092	0.0027	0.2087	T	G	0.000548	MDD	GERD				eQTL	22.5762
22	rs141954845	0.0179	0.0022	0.388	A	G	1.18e-15	MDD	GERD					122.901
23	rs6783233	0.0177	0.0024	0.2833	T	C	1.14e-13	MDD	GERD				eQTL	102.751
24	rs1095626	-0.0285	0.0022	0.5799	T	C	6.31e-39	MDD	GERD				eQTL	319.718
25	rs7685686	0.0173	0.0022	0.5753	A	G	5.52e-15	MDD	GERD				eQTL	118.122
26	rs34937911	0.0244	0.0034	0.8838	T	C	5.39e-13	MDD	GERD				eQTL	98.7627
27	rs45510091	0.0463	0.0049	0.9472	A	G	7.74e-21	MDD	GERD					173.193
28	rs35553410	-0.0159	0.0025	0.7462	T	C	2.18e-10	MDD	GERD		not included			77.3362
29	rs7659414	-0.0089	0.0022	0.5782	A	C	4.32e-05	MDD	GERD				eQTL	31.2019
30	rs60157091	0.0205	0.0022	0.515	T	C	5.54e-21	MDD	GERD				eQTL	169.57
31	rs3099439	-0.0208	0.0022	0.5288	T	C	1.61e-21	MDD	GERD				eQTL	174.147
32	rs10061069	-0.025	0.0026	0.2212	C	G	5.17e-22	MDD	GERD			palindromic		173.934
33	rs30266	0.0323	0.0023	0.3296	A	G	1.99e-45	MDD	GERD					372.5
34	rs11135349	-0.025	0.0022	0.4713	A	C	2.18e-30	MDD	GERD					251.607
35	rs200949	0.0433	0.0034	0.8744	A	G	2.13e-37	MDD	GERD				eQTL	332.701
36	rs9363467	0.0158	0.0023	0.6035	T	C	2.5e-12	MDD	GERD		not included			96.4909
37	rs7758630	-0.0165	0.0022	0.4051	A	T	7.79e-14	MDD	GERD	LD				105.982
38	rs1933802	-0.0198	0.0022	0.4536	C	G	1.36e-19	MDD	GERD			palindromic		156.963
39	rs2876520	-0.0187	0.0022	0.5271	C	G	2.65e-17	MDD	GERD			palindromic		140.806
40	rs725616	0.0135	0.0022	0.3644	T	C	1.06e-09	MDD	GERD				eQTL	68.1815
41	rs2029865	-0.0184	0.0022	0.4534	A	T	4.02e-17	MDD	GERD			palindromic		135.538
42	rs3823624	0.0294	0.0028	0.8067	T	C	1.61e-26	MDD	GERD				eQTL	217.749
43	rs2043539	0.022	0.0022	0.4177	A	G	8.32e-24	MDD	GERD				eQTL	190.177
44	rs2247523	-0.0159	0.0021	0.5319	C	G	9.05e-14	MDD	GERD			palindromic		101.676
45	rs16887442	0.0148	0.0022	0.4347	T	C	1.25e-11	MDD	GERD	LD				86.9438
46	rs58104186	0.019	0.0022	0.4689	A	G	3.56e-18	MDD	GERD	LD				145.225
47	rs7807677	0.0211	0.0022	0.5505	T	C	5.4e-22	MDD	GERD				eQTL	177.97
48	rs7837935	-0.0226	0.0031	0.1522	T	G	1.15e-13	MDD	GERD					106.459
49	rs67436663	-0.0141	0.0025	0.2402	C	G	2.83e-08	MDD	GERD		not included			58.606
50	rs1354115	0.0186	0.0022	0.6243	A	C	4.39e-17	MDD	GERD					131.078
51	rs1982277	0.0206	0.0026	0.7594	T	C	1.28e-15	MDD	GERD	LD				125.247
52	rs263645	0.0176	0.0022	0.5438	A	T	6.92e-16	MDD	GERD	LD				124.133
53	rs3793577	-0.0211	0.0022	0.4665	A	G	5.58e-22	MDD	GERD					178.998
54	rs59283172	-0.0174	0.0036	0.1069	A	G	1.18e-06	MDD	GERD		not included			46.6876
55	rs34653192	-0.0196	0.0024	0.3196	C	G	3.39e-16	MDD	GERD	LD				134.945
56	rs7030813	0.0251	0.0022	0.3736	T	C	8.88e-30	MDD	GERD				eQTL	238.196
57	rs10817969	0.0169	0.0024	0.7173	T	G	1.32e-12	MDD	GERD	LD				93.5514
58	rs913930	-0.0219	0.0023	0.6433	A	G	1.03e-21	MDD	GERD				eQTL	177.787
59	rs2670139	-0.0177	0.0025	0.7609	T	C	2.19e-12	MDD	GERD				eQTL	92.0668
60	rs997934	0.0163	0.0023	0.3795	T	C	4.6e-13	MDD	GERD					101.061
61	rs1021363	0.0226	0.0023	0.3547	A	G	3.77e-23	MDD	GERD					188.861
62	rs1448938	0.0172	0.0022	0.4171	A	G	3.74e-15	MDD	GERD				eQTL	116.186
63	rs2509805	0.0191	0.0024	0.3209	T	C	4.92e-16	MDD	GERD				eQTL	128.422
64	rs198457	-0.0213	0.0028	0.1925	T	C	5.41e-14	MDD	GERD				eQTL	113.918
65	rs58621819	-0.0169	0.0027	0.7903	A	T	2.17e-10	MDD	GERD	LD				76.4548
66	rs7117514	-0.0166	0.0022	0.5417	A	G	3.64e-14	MDD	GERD	LD				110.506
67	rs7932640	0.0227	0.0022	0.4417	T	C	3.4e-25	MDD	GERD				eQTL	205.285
68	rs61902811	-0.0289	0.0022	0.3682	A	G	5.17e-39	MDD	GERD				eQTL	313.926
69	rs2187490	-0.0152	0.0039	0.9106	T	G	8.49e-05	MDD	GERD	LD				30.3787
70	rs57344483	-0.0241	0.0041	0.9259	A	G	5.26e-09	MDD	GERD					64.3652
71	rs78337797	0.0229	0.0034	0.8781	T	G	1.37e-11	MDD	GERD					90.6708
72	rs56314503	-0.0203	0.0025	0.7487	T	G	1.28e-16	MDD	GERD					125.245
73	rs10774600	-0.0133	0.003	0.1656	T	C	1.07e-05	MDD	GERD				eQTL	39.4784
74	rs3213572	0.0196	0.0021	0.4745	A	G	5.51e-20	MDD	GERD				eQTL	154.741
75	rs1409379	0.0164	0.0025	0.7641	T	C	8.26e-11	MDD	GERD				eQTL	78.3083
76	rs1343605	0.0231	0.0022	0.384	A	C	1.62e-25	MDD	GERD				eQTL	203.913
77	rs9592461	0.0243	0.0022	0.4874	A	G	1.17e-28	MDD	GERD					238.344
78	rs9545360	-0.0167	0.0029	0.1807	A	C	6.7e-09	MDD	GERD		not included			66.6914
79	rs4772087	0.0209	0.0023	0.3732	T	C	2.34e-20	MDD	GERD				eQTL	165.064
80	rs61990288	-0.0249	0.0021	0.5083	A	G	1.96e-31	MDD	GERD				eQTL	250.353
81	rs1956373	-0.0169	0.0025	0.7436	T	G	6.08e-12	MDD	GERD	LD				87.9586
82	rs1152578	-0.0152	0.0022	0.4357	T	C	4.19e-12	MDD	GERD				eQTL	91.7559
83	rs1045430	-0.0226	0.0022	0.4792	T	G	4.44e-25	MDD	GERD				eQTL	205.928
84	rs10149470	-0.0206	0.0021	0.4869	A	G	6.88e-22	MDD	GERD				eQTL	171.265
85	rs8037355	-0.0192	0.0022	0.5556	T	C	1.52e-18	MDD	GERD				eQTL	147.034
86	rs34488670	-0.0193	0.0027	0.7887	T	C	4.69e-13	MDD	GERD				eQTL	100.272
87	rs7193263	-0.0206	0.0023	0.6679	A	G	3.83e-19	MDD	GERD					152.054
88	rs7198928	0.0219	0.0022	0.6159	T	C	3.71e-23	MDD	GERD	LD				183.291
89	rs7200826	0.027	0.0025	0.2551	T	C	3.09e-28	MDD	GERD					223.798
90	rs56887639	-0.0171	0.0024	0.7264	A	G	6.04e-13	MDD	GERD	LD				93.8717
91	rs12923444	-0.0237	0.0023	0.5625	A	C	1.76e-24	MDD	GERD	LD				223.315
92	rs75581564	0.0248	0.0034	0.1165	A	G	3.49e-13	MDD	GERD				eQTL	102.256
93	rs12967855	0.0207	0.0023	0.3295	A	G	1.32e-19	MDD	GERD					152.925
94	rs7227069	0.0242	0.0022	0.4326	A	G	2.13e-28	MDD	GERD					232.237
95	rs62091461	-0.0199	0.0026	0.2274	T	C	1.75e-14	MDD	GERD	LD				112.386
96	rs12966052	-0.0187	0.0028	0.1805	C	G	3.76e-11	MDD	GERD			palindromic		83.5515
97	rs12967143	-0.0256	0.0024	0.6984	C	G	1.61e-27	MDD	GERD	LD				223.016
98	rs7241572	0.02	0.0027	0.201	A	G	2.56e-13	MDD	GERD				eQTL	103.767
99	rs33431	0.0121	0.0022	0.6144	T	C	4.69e-08	MDD	GERD					56.0259
100	rs143186028	0.0244	0.0028	0.1778	T	G	7.23e-18	MDD	GERD				eQTL	140.593
101	rs12624433	0.0191	0.0025	0.2584	A	G	2.16e-14	MDD	GERD	LD				112.925
102	rs5995992	-0.0301	0.0024	0.7155	T	C	2.6e-35	MDD	GERD				eQTL	297.979
LD threshold: r2<0.001 and clump window=10,000 kb; F statistic= R2 × (N-2) / (1-R2), where N is the sample size in exposure data; R2 = 2 × EAF × (1-EAF) × beta2, where EAF is the effect allele frequency and beta is the estimate of the effect of the SNP. The eQTL-SNPs were collected by analyzing SNPs in the Phenoscanner database (http://www.phenoscanner.medschl.cam.ac.uk/) with P < 5×10-8. MR, Men…
GERD, gastroesophageal reflux disease; MDD, major depressive disorder; SNPs, single-nucleotide polymorphisms; LD, linkage disequilibrium; eQTL, expression quantitative trait loci.

## Sheet: ST7
Supplementary Table 7. Assessment of GERD' relation with confounders
Exposure	Outcome (GWAS ID)	Number of SNP	Beta per risk allele	95% CI	P value
GERD	Smoking (ieu-b-4877)	22	0.204327	0.097 to 0.312	<0.0001
	BMI (ieu-b-40)	19	0.113244	0.011 to 0.215	0.0292458
	Standing height (ukb-b-10787)	21	-0.0613021	-0.0118 to -0.005	0.0326896
GERD, gastroesophageal reflux disease; GWAS, genome-wide association study; BMI, body mass index; SNPs, single-nucleotide polymorphisms.

## Sheet: ST8
Supplementary Table 8. Instrumental variables strongly correlated with confounders
Confounder	GWAS ID	Sample size	#Number of SNP
Smoking	ieu-b-4877	607291	93
BMI	ieu-b-40	681275	507
Standing height	ukb-b-10787	461950	773
# Instruments extracted directly from the summary statistics (P value <5e-8). GWAS, genome-wide association study; BMI, body mass index; SNP, single-nucleotide polymorphism.

## Sheet: ST9
Supplementary Table 9. Result of the forward MR analysis
Exposure	Outcome	Number of SNP	IVW			MR-Egger			Weighted median			Maximum likelihood			MR-PRESSO			#MR-PRESSO (Outlier-corrected)
			OR	95%CI	P value	OR	95%CI	P value	OR	95%CI	P value	OR	95%CI	P value	OR	95%CI	P value	OR	95%CI	P value
GERD	COPD	18	1.001	0.999 to 1.003	0.27	0.995	0.981 to 1.008	0.469	1	0.998 to 1.003	0.811	1.001	0.999 to 1.003	0.225	1.001	0.999 to 1.003	0.285	NA	NA	NA
GERD	MDD	17	1.309	1.082 to 1.583	0.00558079	1.01732	0.236 to 4.393	0.981943	1.39605	1.157 to 1.684	0.0004982	1.32137	1.170 to 1.493	7.41929e-06	1.30876	1.082 to 1.583	0.014	1.395	1.190 to 1.636	0.001
MDD	COPD	56	1.00369	1.002 to 1.006	7.42718e-05	1.0043	0.996 to 1.012	0.291543	1.00367	1.001 to 1.006	0.00101426	1.00373	1.002 to 1.005	2.97526e-06	1.004	1.002 to 1.006	0.000215842	NA	NA	NA
#"NA" indicates that no outliers were identified by MR-PRESSO. MR, Mendelian randomization; MDD, major depressive disorder; COPD, chronic obstructive pulmonary disease; GERD, gastroesophageal reflux disease; SNP, single-nucleotide polymorphism; IVW, inverse variance weighting; OR, odds ratios ; CI, confidence intervals.

[truncated: 9 more sheets: ST10, ST11, ST12, ST13, ST14, ST15, ST16, ST17, ST18]
